# Supplementary material for: Reovirus μ2 Protein Impairs Translation to Reduce U5 snRNP Protein Levels
Source: Int J Mol Sci. 2022 Dec 31;24(1):727. doi: 10.3390/ijms24010727 (PMC9821451; doi:10.3390/ijms24010727)
Supplement: Supplementary file 1 [file ijms-24-00727-s001.zip]

Archive with 1 entries (1 files):
- ijms-2114475-supplementary.pdf
